# Supplementary material for: A Retrospective Study on the Efficacy of Subcutaneous Immunoglobulin as Compared to Intravenous Formulation in Patients with Chronic Lymphocytic Leukemia and Secondary Antibody Deficiency
Source: Curr Oncol. 2022 Dec 25;30(1):274–83. doi: 10.3390/curroncol30010022 (PMC9857433; doi:10.3390/curroncol30010022)
Supplement: Supplementary file 1 [file curroncol-30-00022-s001.zip]

Archive with 1 entries (1 files):
- curroncol-2019353-supplementary.pdf
